# Supplementary material for: Expanding Access to Presurgical Cleft Care: Digital Nasoalveolar Molding with Clear Aligners in a Rural Low-Income Population
Source: Children (Basel). 2025 Sep 15;12(9):1231. doi: 10.3390/children12091231 (PMC12468677; doi:10.3390/children12091231)
Supplement: Supplementary file 1 [file children-12-01231-s001.zip]

Archive with 2 entries (2 files):
- children-3829864-supplementary-english.pdf
- children-3829864-supplementary.png
